# Supplementary material for: Metabolic Performance of Mealworms and Black Soldier Fly Larvae Reared on Food and Agricultural Waste and By-Products
Source: Animals (Basel). 2025 Jan 16;15(2):233. doi: 10.3390/ani15020233 (PMC11759143; doi:10.3390/ani15020233)
Supplement: Supplementary file 1 [file animals-15-00233-s001.zip]

Archive with 1 entries (1 files):
- animals-3401287-supplementary.pdf
